# Supplementary material for: Interfacial Enhancement by CNTs Grafting towards High-Performance Mechanical Properties of Carbon Fiber-Reinforced Epoxy Composites
Source: Materials (Basel). 2023 May 18;16(10):3825. doi: 10.3390/ma16103825 (PMC10224247; doi:10.3390/ma16103825)
Supplement: Supplementary file 1 [file materials-16-03825-s001.zip]

Archive with 1 entries (1 files):
- materials-2360133-supplementary.pdf
